# Supplementary material for: Traditional Uses of Thymus Species in the Balkans: Ethnopharmacology, Food, and Cultural Heritage
Source: Life (Basel). 2026 Mar 10;16(3):452. doi: 10.3390/life16030452 (PMC13028209; doi:10.3390/life16030452)
Supplement: Supplementary file 1 [file life-16-00452-s001.zip › Table S1.xlsx]

## Sheet: main data
Health conditions	T.	AL - Albania	BA - Bosnia and Herzegovina	BG - Bulgaria	HR - Croatia	GR - Greece	XK - Kosovo	ME - Montenegro	MK - North Macedonia	RO - Romania	RS - Serbia	SL - Slovenia	TR - Turkey
Respiratory system
Angina	T. vulgaris				Gursky 1983
Anti-tussive	T. longicaulis				Vitasović Kosić et al. 2017
Anti-tussive	T. pulegioides						Quave & Pieroni 2015
Anti-tussive	T. vulgaris	Icka et al. 2023
Asthma	T. aff. comosus		Šaric Kundalić et al. 2010, 2011
Asthma	T. longedentatus		Šaric Kundalić et al. 2010, 2011
Asthma	T. longicaulis												Kültür, Ş. 2014
Asthma	T. praecox .		Šaric Kundalić et al. 2010, 2011
Asthma	T. pulegioides		Šaric Kundalić et al. 2010, 2011
Asthma	T. serpyllum	Icka et al. 2023 Pieroni et al. 2014b	Muratović and Parić 2023				Mustafa et al. 2015 Icka et al. 2023
Asthma	T. sp. div.										Marković et al. 2020 ; Marković et al. 2024
Asthma	T. vulgaris				Gursky 1983
Bronchial spasms/bronchospasmolytic	T. serpyllum										Tasić et al 2001 Gostuški 1973
Bronchial spasms/bronchospasmolytic	T. vulgaris										Jančić 1995
Bronchitis	T. aff. comosus		Šaric Kundalić et al. 2010
Bronchitis	T. glabrescens										Simić et al. 2024
Bronchitis	T. longedentatus		Šaric Kundalić et al. 2010
Bronchitis	T. longicaulis												Kültür, Ş. 2014
Bronchitis	T. praecox		Šaric Kundalić et al. 2010
Bronchitis	T. pulegioides		Šaric Kundalić et al. 2010
Bronchitis	T. serpyllum	Icka et al. 2023 Pieroni et al. 2014b	Redžić, S. 2010				Mustafa et al. 2015, Icka et al. 2023		Rexhepi et al. 2018		Tasić et al 2001 Gostuški 1973 Živković et al. 2020
Bronchitis	T. sp. div.						Mustafa & Hajdari 2014				Sarić 1989 Matejić et al. 2020 Marković et al. 2020 ; Marković et al. 2024
Bronchitis	T. vulgaris				Gursky 1983
Chills	T. glabrescens										Simić et al. 2024
Chills	T. sp. div.										Matejić et al. 2020
Cold	T. capitatus					Axiotis et al. 2018
Cold	T. longicaulis	Pieroni et al. 2013			Łuczaj et al. 2021 Varga et al 2019								Özhatay et al. 2009 Kültür, Ş. 2007, 2014
Cold	T. praecox										Zlatković et al. 2014
Cold	T. pulegioides										Pieroni et al. 2011
Cold	T. serpyllum	Rexhepi et al. 2013, Pieroni et al. 2014b		Kozuharova et al. 2013					Rexhepi et al. 2013 Pieroni et al. 2013		Živković et al. 2020 ,Gavrilović et al. 2024	Lumpert and Kreft 2017
Cold	T. sipyleus					Axiotis et al. 2018
Cold	T. vulgaris			de Boer, H. J. 2010	Gursky 1983
Cold	T. sp. div.	Tomasini et al. 2019			Łuczaj et al. 2021						Sarić 1989 Marković et al. 2020 ; Marković et al. 2024
Cough	T. aff. comosus		Šaric Kundalić et al. 2010
Cough	T. capitatus	Barina et al. 2018				Perouli & Bareka 2022
Cough	T. longedentatus		Šaric Kundalić et al. 2010
Cough	T. longicaulis				Vitasović Kosić et al 2017								Özhatay et al. 2009 Kültür, Ş. 2007, 2014
Cough	T. praecox		Šaric Kundalić et al. 2010
Cough	T. pulegioides		Redžić et al., 2007.								Pieroni et al. 2011
Cough	T. pulegioides		Šaric Kundalić et al. 2010 , Muratović and Parić 2023
Cough	T. serpyllum	Rexhepi et al. 2013, Pieroni et al. 2014b	Redžić et al., 2007, Ginko et al. 2023		Vitasović Kosić et al 2017				Rexhepi et al. 2013, 2018, Pieroni et al. 2013		Tasić et al 2001 Gavrilović et al. 2024
Cough	T. sipyleus					Axiotis et al. 2018
Cough	T. vulgaris				Gursky 1983	Tsioutsiou et al 2019				Pieroni et al. 2012
Cough	T. sp. div.			Leporatti, M. L., & Ivancheva, S. 2003 , Mincheva et al., 2022; Mincheva et al., 2023, Bertsch, C. A. 2011						Pieroni et al. 2015	Marković et al. 2020 ; Marković et al. 2024
Diphtheria	T. vulgaris				Gursky 1983
Dry cough	T. aff. comosus		Šaric Kundalić et al. 2011
Dry cough	T. glabrescens										Simić et al. 2024
Dry cough	T. longedentatus		Šaric Kundalić et al. 2011
Dry cough	T. praecox		Šaric Kundalić et al. 2011
Dry cough	T. pulegioides		Šaric Kundalić et al. 2011, 2015
Dry cough	T. serpyllum		Ginko et al. 2023				Mustafa et al. 2015
Dry cough	T. vulgaris		Ginko et al. 2023
Expectorant	T. serpyllum										Jančić 1995 Tasić et al 2001
Expectorant	T. serpyllum						Mustafa et al. 2015			Petran et al. 2024	Jančić 1995
Expectorant	T. sipyleus					Axiotis et al. 2018
Expectorant	T. sp. div.						Mustafa & Hajdari 2014 Quave & Pieroni 2015				Sarić 1989
Expectorant	T. vulgaris					Tsioutsiou et al 2019	Icka et al. 2023
Fever/High temperture/Antipiretic	T. longicaulis				Varga et al 2019
Fever/High temperture/Antipiretic	T. pulegioides										Pieroni et al. 2011
Fever/High temperture/Antipiretic	T. serpyllum	Rexhepi et al. 2013,Rexhepi et al. 2014,	Muratović and Parić 2023						Rexhepi et al. 2013, 2014
Fever/High temperture/Antipiretic	T. sp. div.										Marković et al. 2020 ; Marković et al. 2024
Influenza	T. aff. comosus		Šaric Kundalić et al. 2011
Influenza	T. longedentatus		Šaric Kundalić et al. 2011
Influenza	T. longicaulis												Özhatay et al. 2009 Kültür, Ş. 2014
Influenza	T. praecox		Šaric Kundalić et al. 2011
Influenza	T. pulegioides		Šaric Kundalić et al. 2011, 2015
Influenza	T. serpyllum	Rexhepi et al. 2013, Rexhepi et al. 2014, Icka et al. 2023, Pieroni et al. 2014b					Mustafa & Hajdari 2014, Icka et al. 2023		Rexhepi et al. 2013, 2014
Influenza	T. sp. div.										Marković et al. 2020 ; Marković et al. 2024
Lungs/lung inflamation	T. longicaulis				Varga et al 2019
Mucolithic	T. longicaulis						Mustafa & Hajdari 2014
Pharyngitis	T. glabrescens										Simić et al. 2024
Productive cough	T. glabrescens										Simić et al. 2024
Productive cough	T. sp. div.										Matejić et al. 2020
pulmonary ailments	T. serpyllum		Ginko et al. 2023
pulmonary ailments	T. sipyleus					Axiotis et al. 2018
pulmonary ailments	T. vulgaris		Ginko et al. 2023
Respiratory disorders	T. longicaulis				Łuczaj et al. 2021
Respiratory disorders	T. serpyllum			Cherneva, D. 2017			Mustafa et al. 2020	Menković et al. 2014	Rexhepi et al. 2013		Tucakov 1990 Šavikin et al. 2013 Gavrilović et al. 2024	Lumpert and Kreft 2017
Respiratory disorders	T. vulgaris				Gursky 1983						Živković et al. 2020
Respiratory disorders	T. sp. div.				Łuczaj et al. 2021						Sarić 1989 Marković et al. 2020 ; Marković et al. 2024
Respiratory infections	T. serpyllum										Đelić et al. 2021
Respiratory inflammations	T. serpyllum	Icka et al. 2023 Pieroni et al. 2014b					Mustafa et al. 2015, Mustafa & Hajdari 2014, Icka et al. 2023
Respiratory inflammations	T. vulgaris					Tsioutsiou et al 2019
Sore throat/throat inflammation	T. aff. comosus		Šaric Kundalić et al. 2011, 2015
Sore throat/throat inflammation	T. capitatus	Barina et al. 2018				Perouli & Bareka 2022
Sore throat/throat inflammation	T. longedentatus		Šaric Kundalić et al. 2011, 2015
Sore throat/throat inflammation	T. praecox		Šaric Kundalić et al. 2011, 2015
Sore throat/throat inflammation	T. pulegioides		Šaric Kundalić et al. 2011, 2015
Sore throat/throat inflammation	T. serpyllum						Mustafa et al. 2015
Sore throat/throat inflammation	T. sp. div.										Marković et al. 2020 ; Marković et al. 2024
Spasmodic cough	T. serpyllum							Menković et al. 2014
Stimulating effect on respiratory system	T. sp. div.			Davidov, Yavashev, & Akhtarov, 1939					Nedelcheva et al. 2017
whooping and regular cough	T. vulgaris										Tucakov 1997
Whooping cough	T. serpyllum										Tucakov 1990 Gostuški 1973
Whooping cough	T. vulgaris				Gursky 1983
Whooping cough	T. sp. div.										Sarić 1989 Marković et al. 2020 ; Marković et al. 2024
Gasrtointestinal system
Abdominal pain	T. atticus												Özhatay et al. 2009
Abdominal pain	T. longicaulis												Özhatay et al. 2009 Kültür, Ş. 2007
Abdominal pain	T. sibthorpii					Tsioutsiou et al 2019
against exceed secretion of bile	T. serpyllum										Popović et al. 2012
against exceed secretion of bile	T. vulgaris				Gursky 1983
Appetite stimulant	T. longicaulis												Özhatay et al. 2009
Appetite stimulant	T. serpyllum			Kozuharova et al. 2013
Appetite stimulant	T. sibthorpii												Özhatay et al. 2009
Appetite stimulant	T. zygioides												Özhatay et al. 2009
Appetite stimulant	T. sp. div.										Matejić et al. 2020
bad breath	T. aff. comosus		Šaric Kundalić et al. 2011
bad breath	T. longedentatus		Šaric Kundalić et al. 2011
bad breath	T. praecox		Šaric Kundalić et al. 2011
bad breath	T. pulegioides		Šaric Kundalić et al. 2011, 2015
bad breath	T. serpyllum						Mustafa et al. 2015
Carminative/flatulence	T. aff. comosus		Šaric Kundalić et al. 2010
Carminative/flatulence	T. longedentatus		Šaric Kundalić et al. 2010
Carminative/flatulence	T. praecox		Šaric Kundalić et al. 2010
Carminative/flatulence	T. pulegioides		Šaric Kundalić et al. 2010
Carminative/flatulence	T. serpyllum	Icka et al. 2023, Pieroni et al. 2014b					Mustafa et al. 2015 Icka et al. 2023			Petran, Dragos & Gilca 2020	Tasić et al 2001
Carminative/flatulence	T. vulgaris				Gursky 1983
Diarrhea	T. aff. comosus		Šaric Kundalić et al. 2010, 2011
Diarrhea	T. longedentatus		Šaric Kundalić et al. 2010, 2011
Diarrhea	T. praecox		Šaric Kundalić et al. 2010, 2011
Diarrhea	T. pulegioides		Šaric Kundalić et al. 2010, 2011, 2015
Diarrhea	T. serpyllum		Ginko et al. 2023				Mustafa et al. 2015				Tucakov 1990, 1997 Popović et al. 2012
Diarrhea	T. vulgaris				Gursky 1983						Tucakov 1997 Janaćković et al. 2019
Diarrhea	T. sp. div.			Kalchev, 2002*							Sarić 1989
Digestive	T. vulgaris									Petran, Dragos & Gilca 2020
Enteritis	T. longicaulis												Özhatay et al. 2009
Gastritis	T. serpyllum		Muratović and Parić 2023
Gastrointestinal disorders/gastrointestinal ailments	T. serpyllum	Icka et al. 2023					Mustafa et al. 2020, Icka et al. 2023	Menković et al. 2014			Gostuški 1973 Tucakov 1990 Jarić et al. 2007 Šavikin et al. 2013 Živković et al. 2020
Gastrointestinal disorders/gastrointestinal ailments	T. sibthorpii					Tsioutsiou et al 2019
Gastrointestinal disorders/gastrointestinal ailments	T. vulgaris										Janaćković et al. 2019
Gastrointestinal disorders/gastrointestinal ailments	T. sp. div.	Tomasini et al. 2019									Sarić 1989 Marković et al. 2020 ; Marković et al. 2024
Hertburn	T. serpyllum										Jarić et al. 2024
Improves digestion	T. glabrescens						Mustafa & Hajdari 2014				Simić et al. 2024
Improves digestion	T. longicaulis												Özhatay et al. 2009
Improves digestion	T. sibthorpii												Özhatay et al. 2009
Improves digestion	T. zygioides												Özhatay et al. 2009
Improves stomach function	T. longicaulis												Özhatay et al. 2009
Improves stomach function	T. serpyllum										Gostuški 1973
Improves stomach function	T. sibthorpii												Özhatay et al. 2009
Improves stomach function	T. zygioides												Özhatay et al. 2009
Laxative	T. capitatus					Axiotis et al. 2018
Laxative	T. serpyllum		Muratović and Parić 2023
Laxative	T. sipyleus					Axiotis et al. 2018
Liver diseases/ailments	T. aff. comosus		Šaric Kundalić et al. 2010
Liver diseases/ailments	T. longedentatus		Šaric Kundalić et al. 2010
Liver diseases/ailments	T. serpyllum		Ginko et al. 023, Muratović and Parić 2023
Liver diseases/ailments	T. sp. div.										Sarić 1989
Regulates the level of stomach acid	T. serpyllum										Gavrilović et al. 2024
Rinsing the oral cavity/toothache	T. capitatus					Axiotis et al. 2018 Perouli & Bareka 2022
Rinsing the oral cavity/toothache	T. sp. div.			Davidov, Yavashev, & Akhtarov, 1939							Marković et al. 2020 ; Marković et al. 2024
Stimulating effect on digestive system	T. sp. div.			Davidov, Yavashev, & Akhtarov, 1939					Nedelcheva et al. 2017
stomach cancer	T. sp. div.			Kalchev, 2002*
Stomach problems/diseases/disorders	T. longicaulis				Varga et al. 2019								Bulut, G. 2011
Stomach problems/diseases/disorders	T. pulegioides		Redžić et al., 2007, Muratović and Parić 2023
Stomach problems/diseases/disorders	T. serpyllum		Redžić et al., 2007.								Gavrilović et al. 2024
Stomach problems/diseases/disorders	T. vulgaris				Gursky 1983
Stomach problems/diseases/disorders	T. sp. div.			Kalchev, 2002*							Marković et al. 2020 ; Marković et al. 2024
Stomach spasms/pain	T. aff. comosus		Šaric Kundalić et al. 2010
Stomach spasms/pain	T. longedentatus		Šaric Kundalić et al. 2010
Stomach spasms/pain	T. praecox		Šaric Kundalić et al. 2010
Stomach spasms/pain	T. pulegoides		Šaric Kundalić et al. 2010
Stomach spasms/pain	T. sp. div.			Davidov, Yavashev, & Akhtarov, 1939
Stomachache	T. glabrescens										Simić et al. 2024
Stomachache	T. pulegoides										Pieroni et al. 2011
Stomachache	T. serpyllum										Tasić et al 2001 Jančić 1995
Stomachache	T. sibthorpii												Genç, G. E., & Özhatay, N. 2006
Stomachache	T. vulgaris										Jančić 1995
Stomachache	T. sp. div.										Sarić 1989
Thoothache	T. longicaulis												Bulut, G. 2011
Thoothache fruits	T. sibthorpii												Özhatay et al. 2009
Ulcer duodenal	T. capitatus					Axiotis et al. 2018
Ulcer duodenal	T. sipyleus					Axiotis et al. 2018
Ulcer gastric	T. vulgaris				Gursky 1983
Cardiovascular system
Anemia	T. vulgaris				Gursky 1983
Blood purification	T. aff. comosus		Šaric Kundalić et al. 2010
Blood purification	T. longedentatus		Šaric Kundalić et al. 2010
Blood purification	T. praecox		Šaric Kundalić et al. 2010
Blood purification	T. pulegioides		Šaric Kundalić et al. 2010
For the heart/hearth diseases	T. longicaulis												Özhatay et al. 2009 Kültür, Ş. 2014
For the heart/hearth diseases	T. serpyllum		Redžić, S. 2010								Gostuški 1973	Lumpert and Kreft 2017
For the heart/hearth diseases	T. sp. div.										Marković et al. 2020 ; Marković et al. 2024
High blood pressure/Hypertension	T. serpyllum		Muratović and Parić 2023
High blood pressure/Hypertension	T. sp. div.										Marković et al. 2020 ; Marković et al. 2024
To improve blood circulation	T. serpyllum	Icka et al. 2023					Mustafa et al. 2015, Icka et al. 2023
To strenghten heart muscle	T. serpyllum		Redžić, S. 2010
Urinary system
Bed wetting by children	T. longedentatus		Šaric Kundalić et al. 2011
Bed wetting by children	T. praecox		Šaric Kundalić et al. 2011, 2015
Bed wetting by children	T. pulegoides		Šaric Kundalić et al. 2011
Bed wetting by children	T. serpyllum						Mustafa et al. 2015
Bed wetting by children	T. aff. comosus		Šaric Kundalić et al. 2011
Diuretic	T. longicaulis												Kültür, Ş. 2014
Diuretic	T. serpyllum		Muratović and Parić 2023
Inflammation of the urinary tract	T. serpyllum										Gavrilović et al. 2024
Kidney and bladder diseases	T. sibthorpii												Özhatay et al. 2009
Kidney and bladder diseases	T. vulgaris				Gursky 1983						Marković et al. 2020 ; Marković et al. 2024
Kidney and bladder diseases	T. sp. div.								Nedelcheva et al. 2017		Sarić 1989
Kidney and bladder diseases	T. sp. div.
Kidney stones/Renal stones	T. aff. comosus		Šaric Kundalić et al. 2010
Kidney stones/Renal stones	T. longedentatus		Šaric Kundalić et al. 2010
Kidney stones/Renal stones	T. longicaulis												Özhatay et al. 2009
Kidney stones/Renal stones	T. praecox		Šaric Kundalić et al. 2010
Kidney stones/Renal stones	T. pulegoides		Šaric Kundalić et al. 2010
Kidney stones/Renal stones	T. sibthorpii												Genç, G. E., & Özhatay, N. 2006
Nephritis	T. longicaulis												Özhatay et al. 2009 Kültür, Ş. 2007
Reproductive system
For breastfeeding mothers	T. serpyllum											Lumpert and Kreft 2017
Gynecological complaints/Women's diseases	T. serpyllum										Živković et al. 2020	Lumpert and Kreft 2017
Gynecological complaints/Women's diseases	T. vulgaris				Gursky 1983
Menstrual pain/Dysmenorrhea	T. serpyllum		Muratović and Parić 2023
Menstrual pain/Dysmenorrhea	T. sp. div.			Davidov, Yavashev, & Akhtarov, 1939							Marković et al. 2020 ; Marković et al. 2024
Menstrual problems/Menstrual cycle disorder	T. glabrescens										Simić et al. 2024
Menstruation irregular/frequent/period regulation	T. serpyllum		Redžić, S. 2010 .
Prostate	T. sibthorpii												Özhatay et al. 2009 Genç, G. E., & Özhatay, N. 2006
Nervous system
Analeptic	T. serpyllum		Muratović and Parić 2023
Analeptic	T. zygioides												Özhatay et al. 2009
Anxiety	T. serpyllum										Šavikin et al. 2013 Živković et al. 2020
Anxiety	T. vulgaris										Živković et al. 2020
Convulsions	T. serpyllum										Gavrilović et al. 2024
Dizziness	T. vulgaris				Gursky 1983
Epilepsy	T. sp. div.										Marković et al. 2020 ; Marković et al. 2024
Eye inflammations	T. pulegoides										Pieroni et al. 2011
Feeling anxious/nerves/tense
For nerves	T. sp. div.										Marković et al. 2020 ; Marković et al. 2024
Hand tremor treatment	T. serpyllum		Redžić, S. 2010
Headache	T. serpyllum	Pieroni et al. 2015
Headache	T. sp. div.			Davidov, Yavashev, & Akhtarov, 1939							Marković et al. 2020 ; Marković et al. 2024
Hysteria, epilepsy and psychotic state of mind treatment	T. pulegoides		Redžić, S. 2010
Improves mood	T. serpyllum										Gostuški 1973
Improving hearing	T. sp. div.										Marković et al. 2020 ; Marković et al. 2024
Insomnia filing the pilow	T. pulegoides		Šaric Kundalić et al. 2015
Insomnia filing the pilow	T. sp. div.										Marković et al. 2020 ; Marković et al. 2024
Insomnia/sedation/sedative	T. aff. comosus		Šaric Kundalić et al. 2011
Insomnia/sedation/sedative	T. longedentatus		Šaric Kundalić et al. 2011
Insomnia/sedation/sedative	T. longicaulis				Vitasović Kosić et al 1017								Özhatay et al. 2009 Genç, G. E., & Özhatay, N. 2006
Insomnia/sedation/sedative	T. praecox		Šaric Kundalić et al. 2011								Zlatković et al. 2014
Insomnia/sedation/sedative	T. pulegoides		Šaric Kundalić et al. 2011
Insomnia/sedation/sedative	T. serpyllum	Icka et al. 2023, Pieroni et al. 2014b	Redžić, S. 2010 .		Vitasović Kosić et al 1017		Mustafa et al. 2015, 2020, Mustafa & Hajdari 2014 Icka et al. 2023				Živković et al. 2020 , Gavrilović et al. 2024
Insomnia/sedation/sedative	T. vulgaris				Gursky 1983
Insomnia/sedation/sedative	T. sp. div.										Marković et al. 2020 ; Marković et al. 2024
Nervous troubles	T. pulegioides										Pieroni et al. 2011
Nervousness due to alcoholism	T. vulgaris				Gursky 1983
Neurasthenia	T. serpyllum										Gostuški 1973
Neurasthenia	T. vulgaris				Gursky 1983
Neurasthenia	T. sp. div.			Davidov, Yavashev, & Akhtarov, 1939
Neurosis	T. pulegoides		Redžić et al., 2007, Muratović and Parić 2023
Neurosis	T. serpyllum		Redžić et al., 2007.
Relaxant/calmative/tranquilizer	T. serpyllum	Icka et al. 2023		Kozuharova et al. 2013			Mustafa et al. 2015 Icka et al. 2023				Popović et al. 2012
Relaxant/calmative/tranquilizer	T. vulgaris									Pieroni et al. 2012
Relaxant/calmative/tranquilizer	T. sp. div.			Mincheva et al., 2022; Mincheva et al., 2023					Nedelcheva et al. 2017
spasmolytic	T. serpyllum	Icka et al. 2023					Mustafa et al. 2015, Icka et al. 2023
spasmolytic and analgetic	T. sp. div.			Davidov, Yavashev, & Akhtarov, 1939, Leporatti, M. L., & Ivancheva, S. 2003
Stimulating effect on nervous systems	T. sp. div.			Davidov, Yavashev, & Akhtarov, 1939					Nedelcheva et al. 2017
Tremor	T. vulgaris				Gursky 1983
Immune/lymphaic system
As roborantium/stregnthening the corpus	T. aff. comosus		Šaric Kundalić et al. 2011
As roborantium/stregnthening the corpus	T. longedentatus		Šaric Kundalić et al. 2011
As roborantium/stregnthening the corpus	T. praecox		Šaric Kundalić et al. 2011
As roborantium/stregnthening the corpus	T. pulegoides		Šaric Kundalić et al. 2011
Disease prevention	T. glabrescens										Simić et al. 2024
Disease prevention	T. sp. div.										Marković et al. 2020 ; Marković et al. 2024
Improving the immune system/immunostimuat	T. glabrescens										Simić et al. 2024
Improving the immune system/immunostimuat	T. serpyllum	Icka et al. 2023					Mustafa et al. 2015, Icka et al. 2023
Improving the immune system/immunostimuat	T. sp. div.										Marković et al. 2020 ; Marković et al. 2024
lymph nodes innflamation	T. serpyllum			Kozuharova et al. 2013
Preventive use against infectious diseases	T. serpyllum										Tucakov 1990
Scrofula tuberculous lymphadenitis	T. vulgaris				Gursky 1983
Scrofula tuberculous lymphadenitis	T. sp. div.			Davidov, Yavashev, & Akhtarov, 1939					Rexhepi et al. 2018
Endocrine system and metabolism
Anti-cholesterolemic	T. longicaulis												Özhatay et al. 2009
Anti-cholesterolemic	T. serpyllum						Mustafa et al. 2015
Anti-cholesterolemic	T. vulgaris	Icka et al. 2023					Icka et al. 2023
Antidiabetic/Diabetes mellitus	T. longicaulis												Özhatay et al. 2009 Kültür, Ş. 2014
Antidiabetic/Diabetes mellitus	T. zygioides												Özhatay et al. 2009 Genç, G. E., & Özhatay, N. 2006
Antidiabetic/Diabetes mellitus	T. sp. div.					Axiotis et al. 2018	Mustafa et al. 2020				Marković et al. 2020 ; Marković et al. 2024
Thyroid diseases	T. sp. div.										Marković et al. 2020 ; Marković et al. 2024
Skeletal & Muscular
Cramps	T. vulgaris									Petran, Dragos & Gilca 2020
Gout - joint disease	T. serpyllum										Gostuški 1973
Joint dislocation	T. vulgaris				Gursky 1983
Joint dislocation	T. sp. div.			Davidov, Yavashev, & Akhtarov, 1939
Joint inflamaton /taken internally, or baths											Jarić et al. 2007
Joint pain	T. vulgaris				Gursky 1983
Rachitis	T. sp. div.										Sarić 1989
Rheumatic pains and sprains - alcoholic extracts for rubbing in	T. serpyllum										Jančić 1995
Rheumatism	T. vulgaris				Gursky 1983
Rheumatism	T. sp. div.			Davidov, Yavashev, & Akhtarov, 1939							Sarić 1989
Integumentary
Anti-dendruff	T. sibthorpii												Genç, G. E., & Özhatay, N. 2006
Dermatological system problems	T. striatus .								Rexhepi et al. 2013, 2014
Disinfecting skin/cosmetic preparations - antiseptic	T. vulgaris										Jančić 1995
For greasy skin	T. aff. comosus		Šaric Kundalić et al. 2011
For greasy skin	T. longedentatus		Šaric Kundalić et al. 2011
For greasy skin	T. praecox		Šaric Kundalić et al. 2011
For greasy skin	T. pulegoides		Šaric Kundalić et al. 2011, 2015
For greasy skin	T. serpyllum						Mustafa et al. 2015
Fungal diseases - topical treatment	T. vulgaris										Jančić 1995
Fungicide - for treating fungal diseases in mouthwashes and toothpastes
Minimize edema, remove fluid	T. striatus .	Rexhepi et al. 2014,					Rexhepi et al. 2014,		Rexhepi et al. 2013
Purulent wounds, boils, effusions, burn wounds, contusions, sprains	T. sp. div.			Davidov, Yavashev, & Akhtarov, 1939
Skin burns	T. serpyllum						Mustafa et al. 2020
Skin treatment	T. longicaulis				Vitasović Kosić et al. 2017
Wounds	T. capitatus					Perouli & Bareka 2022
Others
Alchocolism/hangover	T. aff. comosus		Šaric Kundalić et al. 2011
Alchocolism/hangover	T. longedentatus		Šaric Kundalić et al. 2011
Alchocolism/hangover	T. praecox		Šaric Kundalić et al. 2011
Alchocolism/hangover	T. pulegoides		Šaric Kundalić et al. 2011
Alchocolism/hangover	T. serpyllum										Đelić et al. 2021
Alopecia	T. capitatus					Perouli & Bareka 2022
Anthelmintic/intestinal parasites	T. longicaulis												Özhatay et al. 2009
Anthelmintic/intestinal parasites	T. serpyllum										Tucakov 1990, 1997
Anthelmintic/intestinal parasites	T. sp. div.										Sarić 1989 Matejić et al. 2020
Antibiotic	T. serpyllum										Gavrilović et al. 2024
Antiinfective	T. serpyllum		Muratović and Parić 2023							Petran et al. 2024
Anti-inflammmatory/Inflamation	T. longedentatus		Šaric Kundalić et al. 2011
Anti-inflammmatory/Inflamation	T. longicaulis												Özhatay et al. 2009
Anti-inflammmatory/Inflamation	T. praecox		Šaric Kundalić et al. 2011
Anti-inflammmatory/Inflamation	T. pulegoides		Šaric Kundalić et al. 2011
Anti-inflammmatory/Inflamation	T. sp. div.										Marković et al. 2020 ; Marković et al. 2024
Antiseptic	T. serpyllum										Tasić et al 2001 Jančić 1995 Tucakov 1990 Gostuški 1973 Gavrilović et al. 2024
Antiseptic	T. vulgaris										Jančić 1995
Antiseptic	T. sp. div.										Sarić 1989 Marković et al. 2020 ; Marković et al. 2024
Antiviral	T. serpyllum										Gavrilović et al. 2024
Aromatic	T. serpyllum										Jančić 1995
foot-and-mouth disease aphthae epizooticae, apthous fever in livestock	T. sp. div.			Davidov, Yavashev, & Akhtarov, 1939
For bath externally
For preserving urine in clinical laboratories
For rubbing
Infectious diseases	T. vulgaris										Tucakov 1997
Inflamation	T. aff. comosus		Šaric Kundalić et al. 2011
Loosing of weight	T. longicaulis												Özhatay et al. 2009
Medicinal not specified	T. sp. div.			Ploetz, K. L. 2000 Ivanova et al. 2022
Panacea	T. pulegoides	Pieroni et al. 2014 b									Pieroni et al. 2011
Panacea	T. serpyllum		Redžić, S. 2010				Mustafa et al. 2020
Panacea	T. longicaulis	Aziz et al. 2021 Icka et al. 2023							Pieroni et al. 2014 b
Stimulant	T. praecox										Zlatković et al. 2014
Vermifuge
Culinary
Used as a food seasoning dried and poudered	T. pulegioides	Pieroni et al. 2014, 2015			Redžić, S. 2006
Used as a food seasoning dried and powdered	T. sp. div.			Ivanova et al. 2022								Lumpert and Kreft 2017 Bakan et al. 2021 Kristanc et al. 2024
Beverage preparing - wine, flavouried with Arthemisia species and other herbs and/ or fruits	T. sp. div.			Boneva et al 2024
Maceration in schnapps	T. sp. div.											Lumpert and Kreft 2017
