# Supplementary material for: Traditional Uses of Thymus Species in the Balkans: Ethnopharmacology, Food, and Cultural Heritage
Source: Life (Basel). 2026 Mar 10;16(3):452. doi: 10.3390/life16030452 (PMC13028209; doi:10.3390/life16030452)
Supplement: Supplementary file 1 [file life-16-00452-s001.zip › Table S2.xlsx]

## Sheet: Лист1
		Species / Ailment category: UR (I / E: Ailment(s); Legend: I - internal, E - external	Species / Fooder	Preparation form	UR (number of use reports)	UV (use vallue)	QI (quotation frequency) based on the number spontaneously mentioned: *quoted by less than 10% informants; **quoted by more than 10% and less than 40%; ***quoted by more than 40%; I, II, III, IV, V	RFC - relative frequency of citation index, i.e. the number of informants who cited a specific wild food plant divided by the total number of informants	References	Ailment category	Abbreviation
Serbia										General and unspecified	Gu
	Suva Planina	Thymus serpyllum L.				1	-	-	Jarić et al. (2015)	Blood, blood-forming organs and immune mechanism	Bl
		Rs: (I: Coughs, colds)		Infusion	-					Endocrine/metabolic and nutritional	En
		Dg: (I: Stomach disorders (tea))		Infusion	-			-		Psychological	Ps
		Thymus vulgaris L.				0.06	-	-	Jarić et al. (2015)	Neurological	Nr
		Dg: Stomach disorders (tea)		Infusion	-					Eye	Ey
	Kopaonik Mt	Thymus serpyllum L.				-	***	-	Jarić et al. (2007)	Ear	Ea
		Dg: (I: For gastrointestinal ailments)								Cardiovascular	Ca
		Ms: (I: For joint inflammation (taken internally, to be bathed or taken as a tea))								Respiratory	Rs
	Pešter Plateau, Sandžak	Thymus pulegioides L.				-	-	-	Pieroni et al. (2011)	Digestive	Dg
		Nr: (I: Nervous troubles)								Skin	Sk
		Gu: (I: Panacea)								Musculoskeletal	Ms
		Rs: (I: Cold, cough, fever)								Urological	Ur
		Dg: ( I: Stomachache)								Female genital	Fg
		Ey: (I: Eye inflammation)								Male genital	Mg
	Deliblato sands	Thymus serpyllum L.				-	***	-	Popović et al. (2012)	Pregnancy, childbearing, family planning	Pr
		Ps: (I: Relaxant)								Parasites	P
		Dg: (I: Against exceed secretion of bile, diarrhea)
		Rs: (E: For inhalation)
	Zlatibor District	Thymus serpyllum L.				0.105	-	-	Šavikin et al. (2013)
		Nr: 3 (I: Anxiety)								Fooder categories	Abreviation
		Dg: 5 (I: Gastrointestinal disorders)								Nutrition (instead of "Nutrition" maiby categories can be: Spice (S), In honey (H), in oil (O), in bread and pastries (BP), in alcohol (A)	N
		Rs: 15 (I: Respiratory disorders)
	Rtanj Mt	Thymus praecox Opiz. subsp. jankae (Čelak) Jalas				-	2.3	-	Zlatković et al. (2014)
		Rs: (I: Cold)
		Gu: (I. Stimulant)
		Nr: (I: Sedation)
	Negotin Krajina	Thymus vulgaris L.				-	-	0.06	Janaćković et al. (2019)
		Dg: (I: Gastrointestinal disorders)
		Gu: (I: Antibacterial)
	Svrljig region	Thymus spp.			10	0.149	-	-	Matejić et al. (2020)
		Rs: 3 (I: Productive cough, bronchitis)		Infusion
		Dg: 1 (I: Appetite)		Infusion
		Gu: 3 (I: Chills)		Infusion
		P: 3 (I: Anthelmintic)		Extract
	Timok region	Thymus spp.			36	0.383	-	-	Matejić et al. (2020)
		Rs: 23 (I: Productive cough, bronchitis)		Infusion
		Dg: 2 (I: Abdominal pains, stomach pain)		Infusion
		Ps: 1 (I: Nervousness)		Infusion
		En: 3 (I: Immunity)		Infusion
		Fg: 1 (I: Painful menstruation)		Infusion
		Gu: 14 (I: Chills)		Infusion
	Pčinja District	Thymus serpyllum L.			28	-	-	-	Živković et al. (2020)
		Rs: 13 (I: Cold, bronchitis)		Infusion
		Dg: 11 (I: Gastrointestinal disorders)		Syrup
		Ps: 3 (I: Anxiety, insomnia)		Infusion
		Fg: 1 (I: Gynecological complaints in women)		Infusion
	Pčinja District	Thymus vulgaris L.				-	-	-	Živković et al. (2020)
		Rs: 1 (I: Respiratory disorders)		Infusion
	Kuršumlija	Thymus serpyllum L.			5	-	-	-	Đelić et al. (2021)
		Rs: (I: Respiratory infections)		Infusion
		Gu (I: Alcoholism)		Infusion
	Jablanica District	Thymus serpyllum L.			59	0.57	-	-	Živković et al. (2021)
		Ps: 28 (I: anxiety, alcoholism, insomnia)		Infusion
		Rs: 13 (I: cold, cough)		Juice
		Dg: 13 (I: stomach problems, meteorism)		Spice
		Sk: 2 (E: burns, wounds)		Tincture
		Ca: 1 (I: vein problems)		Oil extract, ointment
		Bl: 1 (I: cleaning the blood)		Infusion
		Fg: 1 (I: gynecological complaints)		Infusion
		Pr: 1 (I: infertility)		Infusion
		Thymus vulgaris L.
		Rs: 1 (I: respiratory disorders)		Infusion
		Ps: 1 (I: anxiety)		Tincture
		Ms: 1 (I: muscle pain)		Oil extract
	Tara Mt	Thymus serpyllum L.				-	-	0.2	Gavrilović et al. (2024)
		Gu: (I: Antibiotic, antiseptic, viral infections, convulsions)
		Nr: (I: Sedation)
		Rs: (I: Respiratory disorders, cold, cough)
		Dg: (I: Stomach problems, regulates the level of stomach acid)
		Ur: (I: Inflammation of the urinary tract)
	Stara planina Mt	Thymus serpyllum L.			51	1	-	-	Jarić et al. (2024)
		Rs: 51 (I: Pain respiratory system, influenza),
		Ps: 5 (I: Feeling anxious/nerves/tense)
		Gu: 1 (I: Infectious diseases)
		Dg: 3 (I: Heartburn)
		Fg: 5 (I: Menstruation irregular/frequent)
		Sk: 3 (I: Skin symptom/complaint)
	Pirot District	Thymus spp.			359	0.569	-	-	Marković et al. (2024)
		Cd: 5 (I: For the heart, high blood pressure)		Infusion
		Dg: 26 (I: Gastrointestinal disorders, for the stomach, stomach troubles)		Infusion
		Fg: 1 (I: Menstrual pains)		Infusion
		Gu: 29 (I: Antiseptic, disease prevention, high temperature, inflammation, rinsing the oral cavity)		Infusion
		E: 2 (I: Improving hearing)		Infusion
		En: 5 (I: Diabetes, thyroid diseases, immunity)		Infusion
		N: 8 (I: Spice)		Infusion
		Nr: 50 (I: Epilepsy, for nerves, sedation, headache, for good sleep - tea; E: Insomnia - filing the pillow)		Infusion; dry plant
		Rs: 235 (I Asthma, respiratory disorders, bronchitis, cold, cough, influenza, sore throat)		Infusion
		Ur: 2 (I: Kidney and bladder diseases)		Infusion
	Rujan Mt	Thymus glabrescens L.				-	-	-	Simić et al. (2024)
		Dg: 66 (I: Improves digestion, stomachache)
		En: 5 (I: Improvement of immunity)
		Fg: 10 (I: Menstrual cycle disorder)
		Gu: 38 (I: Chills, prevention)
		Rs: 5 (I: Bronchitis, dry cough, pharyngitis, productive cough)
	Rudno (Golija Mt)		Thymus vulgaris L.		7	0.25	-	0.214	Luković et al. (2025)
			N: Tea	Infusion
			N: In honey	dry plant
			N: In oil	dry plant
			N: In bread and pastries	dry plant
			N: Spice	dry plant
	Rujan Mt		Thymus glabrescens L.						Simić et al. (2025)
			N: Spice	dry leaf	8	-
Albania	Lepushe, Northern Albanian Alps	Thymus serpyllum L.							Pieroni et al., 2005.
		Gu: As a low quality substitute of Origanum
			N: Eaten by cattle and sheep (thought to give the milk a very nice taste and improve the quality)
			N: Used as a food seasoning (dried and poudered)
	Peshkopia (E Albania)	Thymus pulegioides L.							Pieroni et al., 2014.
			N: Dried and powdered, used as a food seasoning
									Pieroni et al., 2013
Bulgaria	Rhodpi Mts Irena
	Zmeyovo village, Stara Zagora District, South Bulgaria		Thymus spp.					0.33	Boneva et al., 2024
			N: Dry plant (herb and flowers) as a flovoring infredient in an aromatized wine-based beverage, pelin (Zmeyovski pelin)	Maceration, dry herb
	Black sea cost, Varna District, NE Bulgaria	Thymus serpyllum L.	Thymus serpyllum L.		146	0.78			Cherneva, D., 2017
		Rs: 146 (I:Respiratory ailments)	N: 146 (Spice)
	Ruse didtrict, North Bulgaria	Thymus vulgaris L.		Infusion	5	0.29			de Boer, H. J., 2010
		Rs: 5 (I: Cold)
	Bulgaria	Thymus spp.		Infusion					Leporatti, M. L., & Ivancheva, S., 2003
		Rs: (I: Cough)
		Gu: (I:Antiviral)
		Dg: (I: Spasmolytic)
	Bulgaria	Thymus sp. div.	Thymus sp. div.		259	0.93			Ploetz, K. L., 2000
		Rs: (I: Expectorant)	N: food preparation, unspecifiead
		Gu: (I: Antifungal)
		Sk: (E: Local antifungal, treating athlete’s foot )
5	Garmen town, West Rhodope Mts, SW Bulgaria	Thymus serpyllum L.			7	0.31			Bertsch, C. A. (2011)
		Rs: (I: Cough, congestion)
	Bulgaria	Thymus serpyllum L.			14	0.07			Kozuharova et al. (2013)
		Nr: 5 (I: Tranquilizer)		Decoction
		Ca: 4 (I: Heart tranquilzer)		Decoction
		Dg: 4 (I: Appetit stimulant)		Decoction
		Bl: 1 (E: Lymph nodes inflammations)		Compress in brandy
	Central Rhodope Mts.	Thymus sp. div.			27	0.55			Mincheva et al., 2022; Mincheva et al., 2023
		Rs: 9 (I: Cough)		Infusion
		Ns: 5 (I: Calmative)		Infusion
			Thymus sp. div.
			N: 1 (cold water maceration of the fresh herb with sugar, consumed as refreshing baverage)	Maceration
			N: 12 (hot water infusion (tea)	Infusion
Bosnia and Herzegovina	Bosnia and Herzegovina	Thymus serpyllum L.			123				Redžić et al., 2007.
		Nr: Neurosis		Infusion
		Rs: Cough		Infusion
		Dg: Stomach diseases		Infusion
		Thymus pulegioides L.
		Nr: Neurosis		Infusion					Redžić et al., 2007.
		Rs: Cough		Infusion
		Dg: Stomach diseases		Infusion
		Thymus aff. comosus Heuffel ex Griseb.							Šaric Kundalić et al. (2010)
		Dg: Liver ailments, diarrhea, flatulence, stomach spasms
		Nr: Sedation
		Bl: Blood purification
		Ur: Renal stones
		Rs: Bronchitis, Asthma
		Thymus longedentatus Ronniger							Šaric Kundalić et al. (2010)
		Dg: Liver ailments, diarrhea, flatulence, stomach spasms
		Nr: Sedation
		Bl: Blood purification
		Ur: Renal stones
		Rs: Bronchitis, Asthma
		Thymus praecox Opiz.							Šaric Kundalić et al. (2010)
		Dg: Liver ailments, diarrhea, flatulence, stomach spasms
		Nr: Sedation
		Bl: Blood purification
		Ur: Renal stones
		Rs: Bronchitis, Asthma
		Thymus pulegioides L.							Šaric Kundalić et al. (2010)
		Dg: Liver ailments, diarrhea, flatulence, stomach spasms
		Nr: Sedation
		Bl: Blood purification
		Ur: Renal stones
		Rs: Bronchitis, Asthma
		Thymus aff. comosus Heuffel ex Griseb.							Šaric Kundalić et al. (2011)
		Rs: Cough, asthma, dry cough, throat inflammations, influenza
		Gu: Inflammations and infections, for bad breath, stregnthening the corpus, as roborantium
		Dg: Diarrhea
		Ur: Bed wetting by children
		Ps: Hangover
		Nr: insomnia
		Sk: For greasy skin
		Thymus longedentatus Ronniger							Šaric Kundalić et al. (2011)
		Rs: Cough, asthma, dry cough, throat inflammations, influenza
		Gu: Inflammations and infections, for bad breath, stregnthening the corpus, as roborantium
		Dg: Diarrhea
		Ur: Bed wetting by children
		Ps: Hangover
		Nr: insomnia
		Sk: For greasy skin
		Thymus pulegoides L.							Šaric Kundalić et al. (2011)
		Rs: Cough, asthma, dry cough, throat inflammations, influenza
		Gu: Inflammations and infections, for bad breath, stregnthening the corpus, as roborantium
		Dg: Diarrhea
		Ur: Bed wetting by children
		Ps: Hangover
		Nr: insomnia
		Sk: For greasy skin
		Thymus praecox Opiz							Šaric Kundalić et al. (2011)
		Rs: Cough, asthma, dry cough, throat inflammations, influenza
		Gu: Inflammations and infections, for bad breath, stregnthening the corpus, as roborantium
		Dg: Diarrhea
		Ur: Bed wetting by children
		Ps: Hangover
		Nr: insomnia
		Sk: For greasy skin
	Treštenica, Tulovići NE B&H	Thymus pulegoides L.
		Rs: Influenza, dry cough, asthma, throat inflammations							Šaric Kundalić et al. (2015)
		Gu: bad breath
		Dg: diarrhea
		Ur: bedwetting by children
		Nr: I: insomnia; E: insomnia
		Sk: greasy skin
	Zavidovići, B&H	Thymus serpyllum L.							Ginko et al. (2023)
		Rs: Cough, dry cough, pulmonary ailments
		Dg: diarrhea, liver and gall ailments
		Thymus vulgaris L.							Ginko et al. (2023)
		Rs: Dry cough, pulmonary ailments
	Bosnia and Herzegovina	Thymus pulegoides L.			23	0.019			Muratović and Parić (2023)
		Rs: Cough
		Nr: Neurosis
		Dg: Stomach diseases
	Bosnia and Herzegovina	Thymus serpyllum L.			125	0.103			Muratović and Parić (2023)
		Gu: Analeptic, antiinfective, antipyretic
		Bl: Antianemic, hypertension
		Rs: Asthma
		Ur: Diuretic
		Fg: Dysmenorrhea
		Dg: Gastritis, hepatic, laxative
Croatia	Adriatic islands	Thymus spp., mainly Thymus longicaulis			74				Łuczaj et al. (2021)
		Rs: Respiratory disorders, common cold
		Thymus vulgaris L.			1				Łuczaj et al. (2021)
		Gu: Infusion
	Virovitica Area - NW Slavonia		Thymus serpyllum L.		5				Vitasović-Kosić et al. (2024)
			N: Condiment
			N: tea
			N: liqueur
Greece	Edessa and Naoussa munisipalities, Central Macedonia region, Northern Greece	Thymus sibthorpii Benth.			4	0.04			Tsioutsiou et al. (2019)
		Dg: 4 (I:Abdominal pain, gastrointestinal disturbs)		Decoction (aerilal parts)
		Thymus vulgaris L.*in combination with semen L. usitatissimum , aerial parts V. longifolium, infloresc. S. nigra
		Rs: 9 (I: alleviate cough, expectorant )		Infusion, Decoction (aerial parts)	9	0.09
	Mount Pelion (Central West Pelion), SW Thessaly, Central Greece	Thymus sp. (most probably Thymus capitatus (L.) Cav. = Thymus capitatus (L.) Hoffmanns. & Link		Essential oil from flowers (topically)	1	0.02			Tsioutsiou et al. (2023)
		Sk: 1 (E: Alopecia)
	North East Aegean Islands, Greece	Thymus sipyleus Boiss.				0.1			Axiotis et al. (2018)
		Rs: (E: Pulmonary diseases, expectorant, cold)		Infusion, vapours
		Dg: (I: Abdominal ulcer, laxative)		Infusion (tea)
		Thymbra capitata (L.) Cav. = Thymus capitatus (L.) Hoffmanns. & Link				0.18
		Rs: (E: Cough, cold)		Infusion, vapours
		Dg: (I: Constipation, abdominal ulcer)		Infusion, Decoction
		Dg: (E: Toothache)		Fresh leaves
		Thymus spp. * in combination with Urtica dioica
		En: (I: Diabetes mellitus)		Infusion
	Milos Ιsland, Kiklades Ιslands, Greece	Thymbra capitata (L.) Cav.				0.31			Perouli & Bareka (2022)
		Rs: (I: Cough)		Infusion
		Dg: (E: Sore throat)		Infusion, gargle
		Dg: (E: Toothache)		Infusion, washing
		Sk: (E: Wounds)		Infusion
Kosovo	South Kosovo	Thymus serpyllum L.							Mustafa et al. (2015)
		Bl: Improve blood circulation, anticholesterolemic			1.525 (Albanians); 2.5 (Bosniaks); 1.087 (Turks)
		Rs: Respiratory inflamations, bronchitis, asthma, expectorant, dry cough, throat inflammations
		Gu: Imunostimulant
		Nr: Neurorelaxant, insomnia
		Dg: Carminative, diarrhea
		Ms: Spasmolytic
		Gu: Bad breath
		Ur: Bedwetting by children
		Sk: For greasy skin (externally)
	South Kosovo (Štrpce area)	Thymus serpyllum L.				0.55 (Albanians); 1.75 (Serbs)	8 (Albanians); 20 (Serbs)		Mustafa et al. (2020)
		Gu: Improving general health
		Rs: Respiratory disorders
		Dg: Gastrointestinal disorders
		Nr: Sedation (nervous system - calming)
		En: Antidiabetic
		Sk: Skin burns
Montenegro	Prokletije Mts	Thymus serpyllum L.					IV		Menković et al. (2011)
		Dg: Gastrointestinal disorders
		Rs: Respiratory disorders, spasmodic cough
North Macedonia		Thymus serpyllum L.							Rexhepi et al. (2013)
		Rs: Respiratory disorders, fever, influenza, cold
		Sk: Dermatological system problems, to minimize the effects of edemas
		Gu: To remove fluid
Slovenia		Thymus serpyllum L.							Lumpert and Kreft (2017)
		Bl: For the heart
		Rs: Respiratory disorders, cold
		Fg: Gynecological problems (menstrual cramps)
		Pr: For breastfeeding mothers
			Thymus sp.						Lumpert and Kreft (2017)
			N: Spice
			N: Maceration in schnapps
			N: Herbal liqueur
			N: beverages
			N: soups
			N: garnishes
			N: teas
			N: egg
			N: meat
			N: fruit and vegetable dishes
			N: desserts
Romania		Thymus serpyllum L.							Petran et al. (2024)
		Rs: 12 (I: Acute infective respiratory diseases)		Infusion	12	0.04
RN Macedonia		Thymus sp.	N: Tea, spice					0.194	Miskoska-Milevska, et al. (2020)
